# Supplementary material for: Effects of Bacillus subtilis as a single strain probiotic on growth, disease resistance and immune response of striped catfish (Pangasius hypophthalmus)
Source: PLoS One. 2024 Jan 30;19(1):e0294949. doi: 10.1371/journal.pone.0294949 (PMC10842300; doi:10.1371/journal.pone.0294949)
Supplement: S1 Data — (XLSX) [file pone.0294949.s001.xlsx]

## Sheet: Weight Table
				Parameters
				Parameters	P0	P1	P2	P3			ANOVA									Multiple Comparisons
				TBW (g)	217.73±2.51a	228.02±8.43ab	254.06±5.82b	398.01±16.97c					Sum of Squares	df	Mean Square	F	Sig.			Dependent Variable				Mean Difference (I-J)	Std. Error	Sig.	95% Confidence Interval
				TBL (cm)	27.07±0.17a	27.73±0.28a	28.01±0.28b	32.39±0.39 c			Weight	Between Groups	947605	3	315868	209.951	6.73459e-58										Lower Bound	Upper Bound
				SGR (%)	0.66± 0.02a	0.71±0.01b	0.87±0.01c	1.61±0.03d				Within Groups	264790	176	1504.49					Weight	LSD	1st	2nd	-10.2889	8.17717	0.209969	-26.4268	5.84903
				FCR	2.55±0.01d	2.13±0.02c	1.71±0.01b	0.89±0.02a				Total	1.21239e+06	179									3rd	-36.33333*	8.17717	1.56298e-05	-52.4713	-20.1954
				K (%)	1.10±0.01b	1.07±0.01a	1.16±0.01c	1.17±0.01c			Length	Between Groups	794.804	3	264.935	152.858	8.78204e-49						4th	-180.28889*	8.17717	1.61509e-52	-196.427	-164.151
				HSI (%)	1.01±0.01a	1.32±0.01c	1.31±0.01b	1.49±0.01 d				Within Groups	305.044	176	1.73321							2nd	1st	10.2889	8.17717	0.209969	-5.84903	26.4268
				VSI (%)	2.98±0.02a	3.19±0.04b	3.36±0.03c	2.98±0.01a				Total	1099.85	179									3rd	-26.04444*	8.17717	0.00171229	-42.1824	-9.90653
																							4th	-170.00000*	8.17717	2.88619e-49	-186.138	-153.862
																						3rd	1st	36.33333*	8.17717	1.56298e-05	20.1954	52.4713
																							2nd	26.04444*	8.17717	0.00171229	9.90653	42.1824
											Weight												4th	-143.95556*	8.17717	1.15392e-40	-160.093	-127.818
											M		N	Subset for alpha = 0.05								4th	1st	180.28889*	8.17717	1.61509e-52	164.151	196.427
														1	2	3							2nd	170.00000*	8.17717	2.88619e-49	153.862	186.138
											Duncana	1st	45	217.733									3rd	143.95556*	8.17717	1.15392e-40	127.818	160.093
												2nd	45	228.022						Length	LSD	1st	2nd	-.66667*	0.277545	0.0173459	-1.21441	-0.118921
												3rd	45		254.067								3rd	-.93333*	0.277545	0.000946639	-1.48108	-0.385588
												4th	45			398.022							4th	-5.32222*	0.277545	5.68034e-45	-5.86997	-4.77448
												Sig.		0.209969	1	1						2nd	1st	.66667*	0.277545	0.0173459	0.118921	1.21441
											Means for groups in homogeneous subsets are displayed.												3rd	-0.266667	0.277545	0.337969	-0.814412	0.281079
											a. Uses Harmonic Mean Sample Size = 45.000.												4th	-4.65556*	0.277545	2.42245e-38	-5.2033	-4.10781
																						3rd	1st	.93333*	0.277545	0.000946639	0.385588	1.48108
											Length												2nd	0.266667	0.277545	0.337969	-0.281079	0.814412
											M		N	Subset for alpha = 0.05									4th	-4.38889*	0.277545	1.27181e-35	-4.93663	-3.84114
														1	2	3						4th	1st	5.32222*	0.277545	5.68034e-45	4.77448	5.86997
											Duncana	1st	45	27.0667									2nd	4.65556*	0.277545	2.42245e-38	4.10781	5.2033
												2nd	45		27.7333								3rd	4.38889*	0.277545	1.27181e-35	3.84114	4.93663
												3rd	45		28					*. The mean difference is significant at the 0.05 level.
												4th	45			32.3889
												Sig.		1	0.337969	1
											Means for groups in homogeneous subsets are displayed.
											a. Uses Harmonic Mean Sample Size = 45.000.

## Sheet: Proximate analysis
												ANOVA								Multiple Comparisons											Moisture
				Treatments										Sum of Squares	df	Mean Square	F	Sig.		Dependent Variable				Mean Difference (I-J)	Std. Error	Sig.	95% Confidence Interval				M		N	Subset for alpha = 0.05					Fat
				Parameters	P0	P1	P2	P3				Moisture	Between Groups	33.0253	3	11.0084	2396.98	4.41643e-59									Lower Bound	Upper Bound						1	2	3			M		N	Subset for alpha = 0.05
				Moisture (%)	70.42±0.93c	69.01±0.94b	69.02±0.93b	68.12±0.85a					Within Groups	0.257187	56	0.00459262				Moisture	LSD	1st	2nd	1.13133*	0.0247457	4.94432e-46	1.08176	1.1809			Duncana	4th	15	68.088								1	2	3
				Crude Protein (%)	16.76±0.19 a	19.25±0.01b	20.82±0.22c	23.74±0.24d					Total	33.2825	59								3rd	1.12467*	0.0247457	6.82556e-46	1.0751	1.17424				2nd	15		69.052				Duncana	4th	15	6.17533
				Crude Fat (%)	8.26±0.01d	6.26±0.11b	6.19±0.02a	6.17±0.18c				Fat	Between Groups	47.1352	3	15.7117	100593	1.98345e-104					4th	2.09533*	0.0247457	8.47219e-61	2.04576	2.1449				3rd	15		69.0587					3rd	15	6.178
				Crude Ash (%)	4.43±0.16 ab	4.05±0.05a	4.07±0.05b	4.32±0.31ab					Within Groups	0.00874667	56	0.00015619						2nd	1st	-1.13133*	0.0247457	4.94432e-46	-1.1809	-1.08176				1st	15			70.1833				2nd	15		6.26733
													Total	47.1439	59								3rd	-0.00666667	0.0247457	0.788607	-0.0562382	0.0429049				Sig.		1	0.788607	1				1st	15			8.252
												Protein	Between Groups	41688.4	3	13896.1	6.01444	0.00126035					4th	.96400*	0.0247457	2.94977e-42	0.914428	1.01357			Means for groups in homogeneous subsets are displayed.									Sig.		0.561333	1	1
													Within Groups	129386	56	2310.46						3rd	1st	-1.12467*	0.0247457	6.82556e-46	-1.17424	-1.0751			a. Uses Harmonic Mean Sample Size = 15.000.								Means for groups in homogeneous subsets are displayed.
													Total	171074	59								2nd	0.00666667	0.0247457	0.788607	-0.0429049	0.0562382											a. Uses Harmonic Mean Sample Size = 15.000.
												Ash	Between Groups	1.63529	3	0.545098	1861.31	4.93508e-56					4th	.97067*	0.0247457	2.03235e-42	0.921095	1.02024
													Within Groups	0.0164	56	0.000292857						4th	1st	-2.09533*	0.0247457	8.47219e-61	-2.1449	-2.04576
													Total	1.65169	59								2nd	-.96400*	0.0247457	2.94977e-42	-1.01357	-0.914428				Protein							Ash
																							3rd	-.97067*	0.0247457	2.03235e-42	-1.02024	-0.921095				M		N	Subset for alpha = 0.05				M		N	Subset for alpha = 0.05
																				Fat	LSD	1st	2nd	1.98467*	0.00456349	1.66626e-100	1.97552	1.99381							1	2						1	2	3	4
																							3rd	2.07400*	0.00456349	1.41662e-101	2.06486	2.08314				Duncana	1st	15	16.7547				Duncana	2nd	15	4.04067
																							4th	2.07667*	0.00456349	1.31829e-101	2.06752	2.08581					2nd	15	19.254					3rd	15		4.07
																						2nd	1st	-1.98467*	0.00456349	1.66626e-100	-1.99381	-1.97552					3rd	15	20.82					4th	15			4.31467
																							3rd	.08933*	0.00456349	1.02083e-26	0.0801916	0.0984751					4th	15		79.7247				1st	15				4.43333
																							4th	.09200*	0.00456349	2.40421e-27	0.0828582	0.101142					Sig.		0.829336	1				Sig.		1	1	1	1
																						3rd	1st	-2.07400*	0.00456349	1.41662e-101	-2.08314	-2.06486				Means for groups in homogeneous subsets are displayed.							Means for groups in homogeneous subsets are displayed.
																							2nd	-.08933*	0.00456349	1.02083e-26	-0.0984751	-0.0801916				a. Uses Harmonic Mean Sample Size = 15.000.							a. Uses Harmonic Mean Sample Size = 15.000.
																							4th	0.00266667	0.00456349	0.561333	-0.00647509	0.0118084
																						4th	1st	-2.07667*	0.00456349	1.31829e-101	-2.08581	-2.06752
																							2nd	-.09200*	0.00456349	2.40421e-27	-0.101142	-0.0828582
																							3rd	-0.00266667	0.00456349	0.561333	-0.0118084	0.00647509
																				Protein	LSD	1st	2nd	-2.49933	17.5517	0.887276	-37.6596	32.6609
																							3rd	-4.06533	17.5517	0.817677	-39.2256	31.0949
																							4th	-62.97000*	17.5517	0.000701711	-98.1302	-27.8098
																						2nd	1st	2.49933	17.5517	0.887276	-32.6609	37.6596
																							3rd	-1.566	17.5517	0.929224	-36.7262	33.5942
																							4th	-60.47067*	17.5517	0.00108801	-95.6309	-25.3104
																						3rd	1st	4.06533	17.5517	0.817677	-31.0949	39.2256
																							2nd	1.566	17.5517	0.929224	-33.5942	36.7262
																							4th	-58.90467*	17.5517	0.00142525	-94.0649	-23.7444
																						4th	1st	62.97000*	17.5517	0.000701711	27.8098	98.1302
																							2nd	60.47067*	17.5517	0.00108801	25.3104	95.6309
																							3rd	58.90467*	17.5517	0.00142525	23.7444	94.0649
																				Ash	LSD	1st	2nd	.39267*	0.00624881	1.27697e-53	0.380149	0.405185
																							3rd	.36333*	0.00624881	9.25538e-52	0.350815	0.375851
																							4th	.11867*	0.00624881	4.49076e-26	0.106149	0.131185
																						2nd	1st	-.39267*	0.00624881	1.27697e-53	-0.405185	-0.380149
																							3rd	-.02933*	0.00624881	1.77086e-05	-0.0418512	-0.0168155
																							4th	-.27400*	0.00624881	4.81598e-45	-0.286518	-0.261482
																						3rd	1st	-.36333*	0.00624881	9.25538e-52	-0.375851	-0.350815
																							2nd	.02933*	0.00624881	1.77086e-05	0.0168155	0.0418512
																							4th	-.24467*	0.00624881	2.24322e-42	-0.257185	-0.232149
																						4th	1st	-.11867*	0.00624881	4.49076e-26	-0.131185	-0.106149
																							2nd	.27400*	0.00624881	4.81598e-45	0.261482	0.286518
																							3rd	.24467*	0.00624881	2.24322e-42	0.232149	0.257185
																				*. The mean difference is significant at the 0.05 level.

## Sheet: Digestive enzymes
				Treatments								ANOVA
				Parameters	P0	P1	P2	P3						Sum of Squares	df	Mean Square	F	Sig.				Multiple Comparisons
				Amylase (Unit/L)	44395.72±2.60a	45281.21±1.45b	48462.54±0.88c	64865.65±2.88d				Amylase	Between Groups	4.12141e+09	3	1.3738e+09	2.38149e+10	6.60489e-255				Dependent Variable				Mean Difference (I-J)	Std. Error	Sig.	95% Confidence Interval
				Lipase (Unit/L)	364.32±1.15c	79.52±0.57a	842.23±1.15d	242.43±0.88b					Within Groups	3.23045	56	0.0576867													Lower Bound	Upper Bound
				Protease (Unit/L)	90.21±1.33a	143.32±0.57b	162.12±1.45c	232.52±0.88d					Total	4.12141e+09	59							Amylase	LSD	1st	2nd	-885.23600*	0.0877015	5.60086e-177	-885.412	-885.06
												Lipase	Between Groups	4.84651e+06	3	1.6155e+06	2.38912e+10	6.03907e-255							3rd	-4066.48867*	0.0877015	4.64808e-214	-4066.66	-4066.31
													Within Groups	0.00378667	56	6.7619e-05									4th	-20469.50600*	0.0877015	2.29909e-253	-20469.7	-20469.3
													Total	4.84651e+06	59									2nd	1st	885.23600*	0.0877015	5.60086e-177	885.06	885.412
												protease	Between Groups	155662	3	51887.3	7.67348e+08	3.90726e-213							3rd	-3181.25267*	0.0877015	4.34582e-208	-3181.43	-3181.08
													Within Groups	0.00378667	56	6.7619e-05									4th	-19584.27000*	0.0877015	2.73373e-252	-19584.4	-19584.1
													Total	155662	59									3rd	1st	4066.48867*	0.0877015	4.64808e-214	4066.31	4066.66
																									2nd	3181.25267*	0.0877015	4.34582e-208	3181.08	3181.43
																									4th	-16403.01733*	0.0877015	5.59551e-248	-16403.2	-16402.8
													Amylase											4th	1st	20469.50600*	0.0877015	2.29909e-253	20469.3	20469.7
													M		N	Subset for alpha = 0.05									2nd	19584.27000*	0.0877015	2.73373e-252	19584.1	19584.4
																1	2	3	4						3rd	16403.01733*	0.0877015	5.59551e-248	16402.8	16403.2
													Duncana	1st	15	44396.1						Lipase	LSD	1st	2nd	284.80067*	0.00300264	1.82429e-231	284.795	284.807
														2nd	15		45281.3								3rd	-477.91200*	0.00300264	4.69792e-244	-477.918	-477.906
														3rd	15			48462.5							4th	121.89067*	0.00300264	7.96241e-211	121.885	121.897
														4th	15				64865.6					2nd	1st	-284.80067*	0.00300264	1.82429e-231	-284.807	-284.795
														Sig.		1	1	1	1						3rd	-762.71267*	0.00300264	2.00991e-255	-762.719	-762.707
													Means for groups in homogeneous subsets are displayed.												4th	-162.91000*	0.00300264	7.01966e-218	-162.916	-162.904
													a. Uses Harmonic Mean Sample Size = 15.000.											3rd	1st	477.91200*	0.00300264	4.69792e-244	477.906	477.918
																									2nd	762.71267*	0.00300264	2.00991e-255	762.707	762.719
																									4th	599.80267*	0.00300264	1.40256e-249	599.797	599.809
													Lipase											4th	1st	-121.89067*	0.00300264	7.96241e-211	-121.897	-121.885
													M		N	Subset for alpha = 0.05									2nd	162.91000*	0.00300264	7.01966e-218	162.904	162.916
																1	2	3	4						3rd	-599.80267*	0.00300264	1.40256e-249	-599.809	-599.797
													Duncana	2nd	15	79.52						protease	LSD	1st	2nd	-53.10933*	0.00300264	1.27591e-190	-53.1153	-53.1033
														4th	15		242.43								3rd	-71.91200*	0.00300264	5.42641e-198	-71.918	-71.906
														1st	15			364.321							4th	-142.30933*	0.00300264	1.36245e-214	-142.315	-142.303
														3rd	15				842.233					2nd	1st	53.10933*	0.00300264	1.27591e-190	53.1033	53.1153
														Sig.		1	1	1	1						3rd	-18.80267*	0.00300264	2.28604e-165	-18.8087	-18.7967
													Means for groups in homogeneous subsets are displayed.												4th	-89.20000*	0.00300264	3.12577e-203	-89.206	-89.194
													a. Uses Harmonic Mean Sample Size = 15.000.											3rd	1st	71.91200*	0.00300264	5.42641e-198	71.906	71.918
																									2nd	18.80267*	0.00300264	2.28604e-165	18.7967	18.8087
																									4th	-70.39733*	0.00300264	1.78748e-197	-70.4033	-70.3913
													protease											4th	1st	142.30933*	0.00300264	1.36245e-214	142.303	142.315
													M		N	Subset for alpha = 0.05									2nd	89.20000*	0.00300264	3.12577e-203	89.194	89.206
																1	2	3	4						3rd	70.39733*	0.00300264	1.78748e-197	70.3913	70.4033
													Duncana	1st	15	90.2107						*. The mean difference is significant at the 0.05 level.
														2nd	15		143.32
														3rd	15			162.123
														4th	15				232.52
														Sig.		1	1	1	1
													Means for groups in homogeneous subsets are displayed.
													a. Uses Harmonic Mean Sample Size = 15.000.

## Sheet: Antioxidants
				End of growth experiment								ANOVA									Multiple Comparisons
				Parameters	P0	P1	P2	P3						Sum of Squares	df	Mean Square	F	Sig.			Dependent Variable				Mean Difference (I-J)	Std. Error	Sig.	95% Confidence Interval			Catalse								MDA
				Catalase (µmol/L)	0.50±0.01a	0.54±0.01b	0.54±0.01b	0.63±0.01c				Catalse	Between Groups	0.135858	3	0.0452861	440.282	6.81658e-39										Lower Bound	Upper Bound		M		N	Subset for alpha = 0.05					M		N	Subset for alpha = 0.05
				MDA (µmol/L)	0.41±0.01d	0.34±0.01c	0.28±0.01b	0.24±0.01a					Within Groups	0.00576	56	0.000102857					Catalse	LSD	1st	2nd	-.03867*	0.00370328	9.34341e-15	-0.0460852	-0.0312481					1	2	3						1	2	3	4
				SOD (µmol/L)	0.20±0.04a	0.33±0.01b	0.36±0.01b	0.39±0.01c					Total	0.141618	59									3rd	-.03800*	0.00370328	1.78135e-14	-0.0454186	-0.0305814		Duncana	1st	15	0.500667					Duncana	4th	15	0.24
				End of bacterial challenge								MDA	Between Groups	0.252893	3	0.0842978	994.524	1.61584e-48						4th	-.12933*	0.00370328	1.05623e-39	-0.136752	-0.121915			3rd	15		0.538667					3rd	15		0.274
				Parameters	-ve P0	+ve P0	P1	P2	P3				Within Groups	0.00474667	56	8.47619e-05							2nd	1st	.03867*	0.00370328	9.34341e-15	0.0312481	0.0460852			2nd	15		0.539333					2nd	15			0.340667
				Catalase (µmol/L)	1.51±0.02b	0.15±0.01a	1.70±0.01c	2.31±0.06d	2.55±0.01e				Total	0.25764	59									3rd	0.000666667	0.00370328	0.857786	-0.0067519	0.00808523			4th	15			0.63				1st	15				0.409333
				MDA (µmol/L)	0.33±0.01d	0.35±0.01e	0.31±0.01c	0.24±0.01b	0.20±0.03a			SOD	Between Groups	0.315098	3	0.105033	1131.12	4.68721e-50						4th	-.09067*	0.00370328	1.35379e-31	-0.0980852	-0.0832481			Sig.		1	0.857786	1				Sig.		1	1	1	1
				SOD (µmol/L)	0.47±0.01d	0.31±0.01a	0.42±0.01d	0.44±0.01c	0.54±0.03e				Within Groups	0.0052	56	9.28571e-05							3rd	1st	.03800*	0.00370328	1.78135e-14	0.0305814	0.0454186		Means for groups in homogeneous subsets are displayed.								Means for groups in homogeneous subsets are displayed.
				Survival Rate (%)	100	40	90	100	100				Total	0.320298	59									2nd	-0.000666667	0.00370328	0.857786	-0.00808523	0.0067519		a. Uses Harmonic Mean Sample Size = 15.000.								a. Uses Harmonic Mean Sample Size = 15.000.
																								4th	-.09133*	0.00370328	9.29483e-32	-0.0987519	-0.0839148
																							4th	1st	.12933*	0.00370328	1.05623e-39	0.121915	0.136752
																								2nd	.09067*	0.00370328	1.35379e-31	0.0832481	0.0980852
																								3rd	.09133*	0.00370328	9.29483e-32	0.0839148	0.0987519
																					MDA	LSD	1st	2nd	.06867*	0.00336178	1.25912e-27	0.0619322	0.0754011
																								3rd	.13533*	0.00336178	4.99368e-43	0.128599	0.142068							SOD
																								4th	.16933*	0.00336178	2.4694e-48	0.162599	0.176068							M		N	Subset for alpha = 0.05
																							2nd	1st	-.06867*	0.00336178	1.25912e-27	-0.0754011	-0.0619322										1	2	3	4
																								3rd	.06667*	0.00336178	5.40912e-27	0.0599322	0.0734011							Duncana	1st	15	0.200667
																								4th	.10067*	0.00336178	3.77998e-36	0.0939322	0.107401								2nd	15		0.329333
																							3rd	1st	-.13533*	0.00336178	4.99368e-43	-0.142068	-0.128599								3rd	15			0.358667
																								2nd	-.06667*	0.00336178	5.40912e-27	-0.0734011	-0.0599322								4th	15				0.392
																								4th	.03400*	0.00336178	3.03071e-14	0.0272655	0.0407345								Sig.		1	1	1	1
																							4th	1st	-.16933*	0.00336178	2.4694e-48	-0.176068	-0.162599							Means for groups in homogeneous subsets are displayed.
																								2nd	-.10067*	0.00336178	3.77998e-36	-0.107401	-0.0939322							a. Uses Harmonic Mean Sample Size = 15.000.
																								3rd	-.03400*	0.00336178	3.03071e-14	-0.0407345	-0.0272655
																					SOD	LSD	1st	2nd	-.12867*	0.00351866	8.95124e-41	-0.135715	-0.121618
																								3rd	-.15800*	0.00351866	1.31857e-45	-0.165049	-0.150951
																								4th	-.19133*	0.00351866	3.6965e-50	-0.198382	-0.184285
																							2nd	1st	.12867*	0.00351866	8.95124e-41	0.121618	0.135715
																								3rd	-.02933*	0.00351866	2.16713e-11	-0.0363821	-0.0222846
																								4th	-.06267*	0.00351866	9.88857e-25	-0.0697154	-0.0556179
																							3rd	1st	.15800*	0.00351866	1.31857e-45	0.150951	0.165049
																								2nd	.02933*	0.00351866	2.16713e-11	0.0222846	0.0363821
																								4th	-.03333*	0.00351866	3.12898e-13	-0.0403821	-0.0262846
																							4th	1st	.19133*	0.00351866	3.6965e-50	0.184285	0.198382
																								2nd	.06267*	0.00351866	9.88857e-25	0.0556179	0.0697154
																								3rd	.03333*	0.00351866	3.12898e-13	0.0262846	0.0403821
																					*. The mean difference is significant at the 0.05 level.

## Sheet: Hematology
B
			Hematology at the end of growth experiment									Multiple Comparisons
			Parameters	P0	P1	P2	P3					Dependent Variable				Mean Difference (I-J)	Std. Error	Sig.	95% Confidence Interval
			Glucose(mg/dL)	89.04±0.57d	88.12±0.57c	78.42±0.33b	76.32±0.57a												Lower Bound	Upper Bound			Glu								HB
			Hb (g/dl)	7.62 ± 0.05a	10.44±0.05c	10.12±0.08b	11.25±0.05d					Glu	LSD	1st	2nd	0.81	0.5728	0.165921	-0.351693	1.97169			M		N	Subset for alpha = 0.05					M		N	Subset for alpha = 0.05
			WBC (µL)	5.42±0.05a	6.31±0.05b	6.83±0.03c	7.84±0.05d								3rd	10.63000*	0.5728	5.1326e-20	9.46831	11.7917						1	2	3						1	2	3	4
			RBC (µL)	1.71±0.05a	2.61±0.05b	3.36±0.08c	3.51±0.05d								4th	12.70000*	0.5728	1.40419e-22	11.5383	13.8617			Duncana	4th	10	76.23					Duncana	1st	10	7.6
			MCV (fL)	168.54±0.33a	177.12±0.33b	186.34±0.57c	211.34±0.57d							2nd	1st	-0.81	0.5728	0.165921	-1.97169	0.351693				3rd	10		78.3					3rd	10		10.062
			HCT (%)	22.24±0.13a	31.43±0.05c	31.35±0.05b	34.65±0.05d								3rd	9.82000*	0.5728	6.71062e-19	8.65831	10.9817				2nd	10			88.12				2nd	10			10.425
			Platelets(µL)	250.63±0.57b	235.12±0.57a	311.32±0.57c	311.45±0.57c								4th	11.89000*	0.5728	1.27344e-21	10.7283	13.0517				1st	10			88.93				4th	10				11.212
			MCH (%)	48.12±0.57a	54.11±0.57c	52.62±0.33b	59.11±0.57d							3rd	1st	-10.63000*	0.5728	5.1326e-20	-11.7917	-9.46831				Sig.		1	1	0.165921				Sig.		1	1	1	1
			Hematology at the end of bacterial challenge												2nd	-9.82000*	0.5728	6.71062e-19	-10.9817	-8.65831			Means for groups in homogeneous subsets are displayed.								Means for groups in homogeneous subsets are displayed.
			Parameters	-ve P0	+ve P0	P1	P2	P3							4th	2.07000*	0.5728	0.000914554	0.908307	3.23169			a. Uses Harmonic Mean Sample Size = 10.000.								a. Uses Harmonic Mean Sample Size = 10.000.
			Glucose(mg/dL)	89.13±0.33b	95.52±2.84d	91.43±0.33c	89.56±0.57b	86.72±0.33a						4th	1st	-12.70000*	0.5728	1.40419e-22	-13.8617	-11.5383
			Hb (g/dl)	7.45±0.03b	6.46±0.03a	7.71± 0.05c	7.82±0.05c	9.44±0.05d							2nd	-11.89000*	0.5728	1.27344e-21	-13.0517	-10.7283
			WBC (µL)	4.84±0.03b	4.13±0.03a	5.22±0.05c	5.41±0.03d	6.82±0.05e							3rd	-2.07000*	0.5728	0.000914554	-3.23169	-0.908307
			RBC (µL)	1.61±0.05a	1.21±0.05a	1.63±0.03a	2.16±0.03b	2.51±0.05c				HB	LSD	1st	2nd	-2.82500*	0.143735	7.79057e-21	-3.11651	-2.53349
			MCV (fL)	167.52±0.57b	155.54±0.57a	173.12±0.57c	174.23±0.05d	179.34±0.57e							3rd	-2.46200*	0.143735	6.90411e-19	-2.75351	-2.17049
			HCT (%)	21.84±0.08b	19.84±0.08a	21.92±0.03b	23.83±0.05c	28.62±0.03d							4th	-3.61200*	0.143735	2.02099e-24	-3.90351	-3.32049
			Platelets(µL)	231.16±0.88b	159.62±0.57a	275.12±0.57c	281.54±0.57d	288.63±0.33e						2nd	1st	2.82500*	0.143735	7.79057e-21	2.53349	3.11651
			MCH (%)	44.72± 0.33b	34.33±0.33a	44.14±0.57b	50.16±0.57c	54.15±0.57d							3rd	.36300*	0.143735	0.0160981	0.0714913	0.654509
															4th	-.78700*	0.143735	3.49412e-06	-1.07851	-0.495491
														3rd	1st	2.46200*	0.143735	6.90411e-19	2.17049	2.75351
															2nd	-.36300*	0.143735	0.0160981	-0.654509	-0.0714913
															4th	-1.15000*	0.143735	1.67445e-09	-1.44151	-0.858491
														4th	1st	3.61200*	0.143735	2.02099e-24	3.32049	3.90351
															2nd	.78700*	0.143735	3.49412e-06	0.495491	1.07851
															3rd	1.15000*	0.143735	1.67445e-09	0.858491	1.44151
												*. The mean difference is significant at the 0.05 level.

## Sheet: Blood biochemistry
													ANOVA
				Blood biochemistry at the end of growth experiment											Sum of Squares	df	Mean Square	F	Sig.		Multiple Comparisons												Neu
				Parameters	P0	P1	P2	P3					Neu	Between Groups	2098.05	3	699.35	391.704	1.55942e-37		Dependent Variable				Mean Difference (I-J)	Std. Error	Sig.	95% Confidence Interval					M		N	Subset for alpha = 0.05
				Neutrophils (µ/L)	19.01±0.57a	25.10±0.33b	29.21±0.33c	35.22±0.57d						Within Groups	99.9827	56	1.7854											Lower Bound	Upper Bound							1	2	3	4
				Lymphocytes (µ/L)	70.12±0.57a	73.12±0.57b	76.21±0.33c	84.23±1.21d						Total	2198.03	59					Neu	LSD	1st	2nd	-6.09333*	0.487908	8.00928e-18	-7.07073	-5.11594				Duncana	1st	15	19.0067
				Monocytes (µ/L)	2.34±0.33a	2.01±0.41a	5.23±0.33b	5.12±0.33b					Lym	Between Groups	1656.13	3	552.042	149.463	1.06901e-26					3rd	-10.20000*	0.487908	3.97745e-28	-11.1774	-9.2226					2nd	15		25.1
				Eosinophils (µ/L)	2.31±0.33a	2.23±0.33a	3.12±0.33b	4.23±0.33b						Within Groups	206.836	56	3.6935							4th	-16.21333*	0.487908	1.50676e-38	-17.1907	-15.2359					3rd	15			29.2067
				Triglycerides(mg/dl)	398.43±0.57d	362.12±1.45c	359.21±2.61b	281.09±1.85a						Total	1862.96	59							2nd	1st	6.09333*	0.487908	8.00928e-18	5.11594	7.07073					4th	15				35.22
				ALT (Unit/L)	41.72±0.88d	35.34±0.57c	28.54±0.88b	23.56±0.57a					Mono	Between Groups	136.166	3	45.3886	176.56	1.64249e-28					3rd	-4.10667*	0.487908	1.60086e-11	-5.08406	-3.12927					Sig.		1	1	1	1
				AST (Unit/L)	40.23±0.57d	24.12±0.57b	19.14±0.57a	26.06±0.33c						Within Groups	14.396	56	0.257071							4th	-10.12000*	0.487908	5.88273e-28	-11.0974	-9.1426				Means for groups in homogeneous subsets are displayed.
				Total Protein (g/dl)	3.61±0.07a	4.41 ±0.08b	4.72 ±0.05c	4.84 ±0.08d						Total	150.562	59							3rd	1st	10.20000*	0.487908	3.97745e-28	9.2226	11.1774				a. Uses Harmonic Mean Sample Size = 15.000.
				Blood biochemistry at the end of bacterial challenge									Eosino	Between Groups	38.7967	3	12.9322	59.7795	1.8491e-17					2nd	4.10667*	0.487908	1.60086e-11	3.12927	5.08406
				Parameters	-ve P0	+ve P0	P1	P2	P3					Within Groups	12.1146	56	0.216333							4th	-6.01333*	0.487908	1.38271e-17	-6.99073	-5.03594				Trigly
				Neutrophils (µ/L)	19.21±0.33b	16.26±0.33a	21.43±0.57c	22.54±0.33c	24.44±0.33d					Total	50.9114	59							4th	1st	16.21333*	0.487908	1.50676e-38	15.2359	17.1907				M		N	Subset for alpha = 0.05
				Lymphocytes (µ/L)	63.32±0.88b	60.12±0.57a	64.04±0.57c	65.52±0.57c	70.12±0.57d				Trigly	Between Groups	110263	3	36754.4	3992.07	3.02276e-65					2nd	10.12000*	0.487908	5.88273e-28	9.1426	11.0974							1	2	3	4
				Monocytes (µ/L)	2.45±0.33b	1.72±0.05a	2.23±0.33b	2.54±0.33b	4.62±0.57c					Within Groups	515.584	56	9.20686							3rd	6.01333*	0.487908	1.38271e-17	5.03594	6.99073				Duncana	4th	15	281.087
				Eosinophils (µ/L)	2.72±0.05a	2.12±0.05a	2.12±0.06b	2.62±0.33a	3.12±0.33c					Total	110779	59					Lym	LSD	1st	2nd	-2.98667*	0.70176	8.00388e-05	-4.39246	-1.58087					3rd	15		359.207
				Triglycerides(mg/dl)	397.12±1.15d	399.45±5.78e	384.12±2.61c	374.21±2.3b	364.43±2.08a				ALT	Between Groups	2831.32	3	943.772	360.51	1.42402e-36					3rd	-6.07333*	0.70176	6.55734e-12	-7.47913	-4.66754					2nd	15			363.12
				ALT (Unit/L)	44.32±0.33c	51.12±1.85d	39.24±0.57b	37.02±0.88a	37.42±0.88 a					Within Groups	146.601	56	2.61788							4th	-14.09333*	0.70176	2.90483e-27	-15.4991	-12.6875					1st	15				398.433
				AST (Unit/L)	41.45±0.33d	46.25±0.57e	40.24±0.57c	37.52±1.21b	35.41±1.21a					Total	2977.92	59							2nd	1st	2.98667*	0.70176	8.00388e-05	1.58087	4.39246					Sig.		1	1	1	1
				Total Protein (g/dl)	3.62±0.05c	2.71±0.08a	3.33±0.05b	3.64±0.03c	3.86±0.05d				AST	Between Groups	3678.26	3	1226.09	731.41	7.30158e-45					3rd	-3.08667*	0.70176	4.93288e-05	-4.49246	-1.68087				Means for groups in homogeneous subsets are displayed.
														Within Groups	93.8747	56	1.67633							4th	-11.10667*	0.70176	2.49841e-22	-12.5125	-9.70087				a. Uses Harmonic Mean Sample Size = 15.000.
														Total	3772.13	59							3rd	1st	6.07333*	0.70176	6.55734e-12	4.66754	7.47913
													TP	Between Groups	13.6338	3	4.54459	83.7841	1.08445e-20					2nd	3.08667*	0.70176	4.93288e-05	1.68087	4.49246
														Within Groups	3.03753	56	0.0542417							4th	-8.02000*	0.70176	2.90675e-16	-9.42579	-6.61421
														Total	16.6713	59							4th	1st	14.09333*	0.70176	2.90483e-27	12.6875	15.4991
																								2nd	11.10667*	0.70176	2.49841e-22	9.70087	12.5125
																								3rd	8.02000*	0.70176	2.90675e-16	6.61421	9.42579
																					Mono	LSD	1st	2nd	0.326667	0.185138	0.0831103	-0.0442099	0.697543
																								3rd	-2.88667*	0.185138	4.95746e-22	-3.25754	-2.51579
																								4th	-2.79333*	0.185138	2.20556e-21	-3.16421	-2.42246
																							2nd	1st	-0.326667	0.185138	0.0831103	-0.697543	0.0442099
																								3rd	-3.21333*	0.185138	3.37117e-24	-3.58421	-2.84246
																								4th	-3.12000*	0.185138	1.35337e-23	-3.49088	-2.74912
																							3rd	1st	2.88667*	0.185138	4.95746e-22	2.51579	3.25754
																								2nd	3.21333*	0.185138	3.37117e-24	2.84246	3.58421
																								4th	0.0933333	0.185138	0.616149	-0.277543	0.46421
																							4th	1st	2.79333*	0.185138	2.20556e-21	2.42246	3.16421
																								2nd	3.12000*	0.185138	1.35337e-23	2.74912	3.49088
																								3rd	-0.0933333	0.185138	0.616149	-0.46421	0.277543
																					Eosino	LSD	1st	2nd	0.0873333	0.169836	0.609121	-0.25289	0.427556
																								3rd	-.80667*	0.169836	1.45742e-05	-1.14689	-0.466444
																								4th	-1.91333*	0.169836	5.10699e-16	-2.25356	-1.57311
																							2nd	1st	-0.0873333	0.169836	0.609121	-0.427556	0.25289
																								3rd	-.89400*	0.169836	2.31024e-06	-1.23422	-0.553777
																								4th	-2.00067*	0.169836	8.69626e-17	-2.34089	-1.66044
																							3rd	1st	.80667*	0.169836	1.45742e-05	0.466444	1.14689
																								2nd	.89400*	0.169836	2.31024e-06	0.553777	1.23422
																								4th	-1.10667*	0.169836	2.17389e-08	-1.44689	-0.766444
																							4th	1st	1.91333*	0.169836	5.10699e-16	1.57311	2.25356
																								2nd	2.00067*	0.169836	8.69626e-17	1.66044	2.34089
																								3rd	1.10667*	0.169836	2.17389e-08	0.766444	1.44689
																					Trigly	LSD	1st	2nd	35.31333*	1.10796	1.38906e-37	33.0938	37.5328
																								3rd	39.22667*	1.10796	5.07794e-40	37.0072	41.4462
																								4th	117.34667*	1.10796	3.30143e-66	115.127	119.566
																							2nd	1st	-35.31333*	1.10796	1.38906e-37	-37.5328	-33.0938
																								3rd	3.91333*	1.10796	0.000833909	1.69382	6.13285
																								4th	82.03333*	1.10796	1.45765e-57	79.8138	84.2528
																							3rd	1st	-39.22667*	1.10796	5.07794e-40	-41.4462	-37.0072
																								2nd	-3.91333*	1.10796	0.000833909	-6.13285	-1.69382
																								4th	78.12000*	1.10796	2.18789e-56	75.9005	80.3395
																							4th	1st	-117.34667*	1.10796	3.30143e-66	-119.566	-115.127
																								2nd	-82.03333*	1.10796	1.45765e-57	-84.2528	-79.8138
																								3rd	-78.12000*	1.10796	2.18789e-56	-80.3395	-75.9005
																					ALT	LSD	1st	2nd	6.39333*	0.590805	2.42123e-15	5.20981	7.57686
																								3rd	13.19333*	0.590805	1.4598e-29	12.0098	14.3769
																								4th	18.17333*	0.590805	9.13179e-37	16.9898	19.3569
																							2nd	1st	-6.39333*	0.590805	2.42123e-15	-7.57686	-5.20981
																								3rd	6.80000*	0.590805	2.19588e-16	5.61647	7.98353
																								4th	11.78000*	0.590805	4.13985e-27	10.5965	12.9635
																							3rd	1st	-13.19333*	0.590805	1.4598e-29	-14.3769	-12.0098
																								2nd	-6.80000*	0.590805	2.19588e-16	-7.98353	-5.61647
																								4th	4.98000*	0.590805	1.52852e-11	3.79647	6.16353
																							4th	1st	-18.17333*	0.590805	9.13179e-37	-19.3569	-16.9898
																								2nd	-11.78000*	0.590805	4.13985e-27	-12.9635	-10.5965
																								3rd	-4.98000*	0.590805	1.52852e-11	-6.16353	-3.79647
																					AST	LSD	1st	2nd	16.09333*	0.47277	4.16238e-39	15.1463	17.0404
																								3rd	21.08667*	0.47277	1.90259e-45	20.1396	22.0337
																								4th	14.16667*	0.47277	3.64373e-36	13.2196	15.1137
																							2nd	1st	-16.09333*	0.47277	4.16238e-39	-17.0404	-15.1463
																								3rd	4.99333*	0.47277	6.07502e-15	4.04626	5.9404
																								4th	-1.92667*	0.47277	0.0001464	-2.87374	-0.979595
																							3rd	1st	-21.08667*	0.47277	1.90259e-45	-22.0337	-20.1396
																								2nd	-4.99333*	0.47277	6.07502e-15	-5.9404	-4.04626
																								4th	-6.92000*	0.47277	8.59788e-21	-7.86707	-5.97293
																							4th	1st	-14.16667*	0.47277	3.64373e-36	-15.1137	-13.2196
																								2nd	1.92667*	0.47277	0.0001464	0.979595	2.87374
																								3rd	6.92000*	0.47277	8.59788e-21	5.97293	7.86707
																					TP	LSD	1st	2nd	-.79333*	0.0850425	5.33213e-13	-0.963694	-0.622973
																								3rd	-1.10400*	0.0850425	1.5833e-18	-1.27436	-0.933639
																								4th	-1.22200*	0.0850425	1.95317e-20	-1.39236	-1.05164
																							2nd	1st	.79333*	0.0850425	5.33213e-13	0.622973	0.963694
																								3rd	-.31067*	0.0850425	0.00057197	-0.481027	-0.140306
																								4th	-.42867*	0.0850425	5.17794e-06	-0.599027	-0.258306
																							3rd	1st	1.10400*	0.0850425	1.5833e-18	0.933639	1.27436
																								2nd	.31067*	0.0850425	0.00057197	0.140306	0.481027
																								4th	-0.118	0.0850425	0.170774	-0.288361	0.0523605
																							4th	1st	1.22200*	0.0850425	1.95317e-20	1.05164	1.39236
																								2nd	.42867*	0.0850425	5.17794e-06	0.258306	0.599027
																								3rd	0.118	0.0850425	0.170774	-0.0523605	0.288361
																					*. The mean difference is significant at the 0.05 level.

## Sheet: Amino acid
				Essential Amino Acids (mg/Kg)									Multiple Comparisons
				Amino Acids	P0	P1	P2	P3					Dependent Variable				Mean Difference (I-J)	Std. Error	Sig.	95% Confidence Interval
				Methionine	1.47±0.01a	1.63±0.01b	1.83±0.01c	1.92 ± 0.02d												Lower Bound	Upper Bound
				Tryptophan	2.43±0.02a	2.47±0.01b	3.27±0.01c	3.56 ± 0.02d					Cysteine	LSD	1ST	2ND	-2.32333*	0.03	8.61414e-13	-2.39251	-2.25415
				Valine	118.33±0.01a	167.91±0.02b	223.21±0.01c	251.72±0.04d								3RD	-3.34333*	0.03	4.69617e-14	-3.41251	-3.27415
				Isoleucine	91.05±0.01a	104.79±0.05b	145.74±0.01c	149.24±0.08d								4TH	.55333*	0.03	7.69035e-08	0.484153	0.622513
				Leucine	3.71±0.01a	4.15 ±0.01b	4.91±0.01c	5.01±0.02d							2ND	1ST	2.32333*	0.03	8.61414e-13	2.25415	2.39251
				Phenylalanine	4.55±0.03a	6.23 ±0.01b	6.82±0.04c	7.11±0.02d								3RD	-1.02000*	0.03	6.11792e-10	-1.08918	-0.95082
				Histidine	0.86±0.02a	1.17±0.01b	1.25±0.02c	1.25 ±0.01c								4TH	2.87667*	0.03	1.56211e-13	2.80749	2.94585
				Lysine	29.08±0.01c	24.75±0.04a	27.72±0.03b	32.24±0.01d							3RD	1ST	3.34333*	0.03	4.69617e-14	3.27415	3.41251
				Arginine	9.05±0.17a	9.65±0.01b	9.84±0.03c	11.04±0.03d								2ND	1.02000*	0.03	6.11792e-10	0.95082	1.08918
				Ornithine	72.47±0.06c	71.63±0.01b	74.22±0.05d	54.12±0.03a								4TH	3.89667*	0.03	1.38007e-14	3.82749	3.96585
				TEAA	332.97	394.38	498.27	517.21							4TH	1ST	-.55333*	0.03	7.69035e-08	-0.622513	-0.484153
				Non-essential amino acids (mg/Kg)												2ND	-2.87667*	0.03	1.56211e-13	-2.94585	-2.80749
				Cysteine	3.45±0.01b	3.14±0.01a	4.81±0.02c	4.85±0.04d								3RD	-3.89667*	0.03	1.38007e-14	-3.96585	-3.82749
				Aspartic Acid	4.66±0.01b	4.39±0.04a	5.56±0.02c	5.65±0.05d					ASPARTIC	LSD	1ST	2ND	-2.04667*	0.0298142	2.25725e-12	-2.11542	-1.97791
				Asparagine	13.30±0.03a	13.39±0.04b	16.73±0.03c	17.75±0.06d								3RD	-4.22667*	0.0298142	6.85491e-15	-4.29542	-4.15791
				Serine	3.74±0.01a	10.55±0.06b	15.66±0.02c	19.26±0.03d								4TH	-1.04000*	0.0298142	4.98994e-10	-1.10875	-0.971248
				Glutamine	169.5±0.06a	171.41±0.02d	173.44±0.04b	174.05±0.03c							2ND	1ST	2.04667*	0.0298142	2.25725e-12	1.97791	2.11542
				Glycine	0.76±0.01a	1.66 ±0.01b	3.23±0.01c	3.39±0.05d								3RD	-2.18000*	0.0298142	1.36338e-12	-2.24875	-2.11125
				Alanine	163.71±0.05a	188.18±0.02b	188.72±0.03c	189.05±0.03d								4TH	1.00667*	0.0298142	6.4653e-10	0.937915	1.07542
				Proline	44.14±0.06a	48.54±0.06b	48.81±0.05c	49.13±0.05d							3RD	1ST	4.22667*	0.0298142	6.85491e-15	4.15791	4.29542
				Tyrosine	2.91±0.01a	3.81±0.06c	3.73±0.08b	4.07±0.01d								2ND	2.18000*	0.0298142	1.36338e-12	2.11125	2.24875
				Threonine	1.46±0.02a	2.67±0.02b	6.03±0.01c	6.15±0.01d								4TH	3.18667*	0.0298142	6.55874e-14	3.11791	3.25542
				TNEAA	406.91	447.74	467.32	473.35							4TH	1ST	1.04000*	0.0298142	4.98994e-10	0.971248	1.10875
																2ND	-1.00667*	0.0298142	6.4653e-10	-1.07542	-0.937915
																3RD	-3.18667*	0.0298142	6.55874e-14	-3.25542	-3.11791
													Asparagine	LSD	1ST	2ND	-6.49000*	0.0476678	9.47085e-15	-6.59992	-6.38008
																3RD	-10.80667*	0.0476678	1.60415e-16	-10.9166	-10.6967
																4TH	2.16000*	0.0476678	6.21314e-11	2.05008	2.26992
															2ND	1ST	6.49000*	0.0476678	9.47085e-15	6.38008	6.59992
																3RD	-4.31667*	0.0476678	2.46779e-13	-4.42659	-4.20674
																4TH	8.65000*	0.0476678	9.51727e-16	8.54008	8.75992
															3RD	1ST	10.80667*	0.0476678	1.60415e-16	10.6967	10.9166
																2ND	4.31667*	0.0476678	2.46779e-13	4.20674	4.42659
																4TH	12.96667*	0.0476678	3.73444e-17	12.8567	13.0766
															4TH	1ST	-2.16000*	0.0476678	6.21314e-11	-2.26992	-2.05008
																2ND	-8.65000*	0.0476678	9.51727e-16	-8.75992	-8.54008
																3RD	-12.96667*	0.0476678	3.73444e-17	-13.0766	-12.8567
													Serine	LSD	1ST	2ND	-6.36000*	0.0317105	4.27439e-16	-6.43312	-6.28688
																3RD	-7.59667*	0.0317105	1.03191e-16	-7.66979	-7.52354
																4TH	.95000*	0.0317105	1.67178e-09	0.876875	1.02312
															2ND	1ST	6.36000*	0.0317105	4.27439e-16	6.28688	6.43312
																3RD	-1.23667*	0.0317105	2.05408e-10	-1.30979	-1.16354
																4TH	7.31000*	0.0317105	1.40368e-16	7.23688	7.38312
															3RD	1ST	7.59667*	0.0317105	1.03191e-16	7.52354	7.66979
																2ND	1.23667*	0.0317105	2.05408e-10	1.16354	1.30979
																4TH	8.54667*	0.0317105	4.02065e-17	8.47354	8.61979
															4TH	1ST	-.95000*	0.0317105	1.67178e-09	-1.02312	-0.876875
																2ND	-7.31000*	0.0317105	1.40368e-16	-7.38312	-7.23688
																3RD	-8.54667*	0.0317105	4.02065e-17	-8.61979	-8.47354
													Glutamine	LSD	1ST	2ND	-.56667*	0.04	5.99715e-07	-0.658907	-0.474427
																3RD	-1.28000*	0.04	9.90491e-10	-1.37224	-1.18776
																4TH	3.41000*	0.04	3.99892e-13	3.31776	3.50224
															2ND	1ST	.56667*	0.04	5.99715e-07	0.474427	0.658907
																3RD	-.71333*	0.04	1.00117e-07	-0.805573	-0.621093
																4TH	3.97667*	0.04	1.17025e-13	3.88443	4.06891
															3RD	1ST	1.28000*	0.04	9.90491e-10	1.18776	1.37224
																2ND	.71333*	0.04	1.00117e-07	0.621093	0.805573
																4TH	4.69000*	0.04	3.129e-14	4.59776	4.78224
															4TH	1ST	-3.41000*	0.04	3.99892e-13	-3.50224	-3.31776
																2ND	-3.97667*	0.04	1.17025e-13	-4.06891	-3.88443
																3RD	-4.69000*	0.04	3.129e-14	-4.78224	-4.59776
													Glycine	LSD	1ST	2ND	-.85333*	0.0477842	9.90379e-08	-0.963524	-0.743143
																3RD	-1.43333*	0.0477842	1.6553e-09	-1.54352	-1.32314
																4TH	-2.93667*	0.0477842	5.46198e-12	-3.04686	-2.82648
															2ND	1ST	.85333*	0.0477842	9.90379e-08	0.743143	0.963524
																3RD	-.58000*	0.0477842	1.965e-06	-0.690191	-0.469809
																4TH	-2.08333*	0.0477842	8.45004e-11	-2.19352	-1.97314
															3RD	1ST	1.43333*	0.0477842	1.6553e-09	1.32314	1.54352
																2ND	.58000*	0.0477842	1.965e-06	0.469809	0.690191
																4TH	-1.50333*	0.0477842	1.13362e-09	-1.61352	-1.39314
															4TH	1ST	2.93667*	0.0477842	5.46198e-12	2.82648	3.04686
																2ND	2.08333*	0.0477842	8.45004e-11	1.97314	2.19352
																3RD	1.50333*	0.0477842	1.13362e-09	1.39314	1.61352
													Alanine	LSD	1ST	2ND	-.75667*	0.0522813	5.08316e-07	-0.877228	-0.636106
																3RD	-1.62000*	0.0522813	1.27907e-09	-1.74056	-1.49944
																4TH	16.26000*	0.0522813	1.27907e-17	16.1394	16.3806
															2ND	1ST	.75667*	0.0522813	5.08316e-07	0.636106	0.877228
																3RD	-.86333*	0.0522813	1.82533e-07	-0.983894	-0.742772
																4TH	17.01667*	0.0522813	8.88944e-18	16.8961	17.1372
															3RD	1ST	1.62000*	0.0522813	1.27907e-09	1.49944	1.74056
																2ND	.86333*	0.0522813	1.82533e-07	0.742772	0.983894
																4TH	17.88000*	0.0522813	5.98331e-18	17.7594	18.0006
															4TH	1ST	-16.26000*	0.0522813	1.27907e-17	-16.3806	-16.1394
																2ND	-17.01667*	0.0522813	8.88944e-18	-17.1372	-16.8961
																3RD	-17.88000*	0.0522813	5.98331e-18	-18.0006	-17.7594
													Proline	LSD	1ST	2ND	-.32333*	0.0825295	0.00443214	-0.513647	-0.13302
																3RD	-.95333*	0.0825295	2.86453e-06	-1.14365	-0.76302
																4TH	4.75000*	0.0825295	9.22082e-12	4.55969	4.94031
															2ND	1ST	.32333*	0.0825295	0.00443214	0.13302	0.513647
																3RD	-.63000*	0.0825295	6.10964e-05	-0.820313	-0.439687
																4TH	5.07333*	0.0825295	5.4505e-12	4.88302	5.26365
															3RD	1ST	.95333*	0.0825295	2.86453e-06	0.76302	1.14365
																2ND	.63000*	0.0825295	6.10964e-05	0.439687	0.820313
																4TH	5.70333*	0.0825295	2.14014e-12	5.51302	5.89365
															4TH	1ST	-4.75000*	0.0825295	9.22082e-12	-4.94031	-4.55969
																2ND	-5.07333*	0.0825295	5.4505e-12	-5.26365	-4.88302
																3RD	-5.70333*	0.0825295	2.14014e-12	-5.89365	-5.51302
													Tyrosine	LSD	1ST	2ND	.20000*	0.0337474	0.000351165	0.122178	0.277822
																3RD	-.17000*	0.0337474	0.00100484	-0.247822	-0.0921783
																4TH	.36667*	0.0337474	4.55405e-06	0.288845	0.444488
															2ND	1ST	-.20000*	0.0337474	0.000351165	-0.277822	-0.122178
																3RD	-.37000*	0.0337474	4.25342e-06	-0.447822	-0.292178
																4TH	.16667*	0.0337474	0.001137	0.088845	0.244488
															3RD	1ST	.17000*	0.0337474	0.00100484	0.0921783	0.247822
																2ND	.37000*	0.0337474	4.25342e-06	0.292178	0.447822
																4TH	.53667*	0.0337474	2.44794e-07	0.458845	0.614488
															4TH	1ST	-.36667*	0.0337474	4.55405e-06	-0.444488	-0.288845
																2ND	-.16667*	0.0337474	0.001137	-0.244488	-0.088845
																3RD	-.53667*	0.0337474	2.44794e-07	-0.614488	-0.458845
													Threonine	LSD	1ST	2ND	-4.11667*	0.0374166	5.20393e-14	-4.20295	-4.03038
																3RD	-6.24333*	0.0374166	1.86187e-15	-6.32962	-6.15705
																4TH	.47333*	0.0374166	1.4325e-06	0.387051	0.559616
															2ND	1ST	4.11667*	0.0374166	5.20393e-14	4.03038	4.20295
																3RD	-2.12667*	0.0374166	1.01922e-11	-2.21295	-2.04038
																4TH	4.59000*	0.0374166	2.17971e-14	4.50372	4.67628
															3RD	1ST	6.24333*	0.0374166	1.86187e-15	6.15705	6.32962
																2ND	2.12667*	0.0374166	1.01922e-11	2.04038	2.21295
																4TH	6.71667*	0.0374166	1.0378e-15	6.63038	6.80295
															4TH	1ST	-.47333*	0.0374166	1.4325e-06	-0.559616	-0.387051
																2ND	-4.59000*	0.0374166	2.17971e-14	-4.67628	-4.50372
																3RD	-6.71667*	0.0374166	1.0378e-15	-6.80295	-6.63038
													*. The mean difference is significant at the 0.05 level.
